# Supplementary material for: The Association of ATG16L1 Variations with Clinical Phenotypes of Adult-Onset Still’s Disease
Source: Genes (Basel). 2021 Jun 11;12(6):904. doi: 10.3390/genes12060904 (PMC8230810; doi:10.3390/genes12060904)
Supplement: Supplementary file 1 [file genes-12-00904-s001.zip]

Archive with 1 entries (1 files):
- genes-1231078-supplementary.pdf
